# Supplementary material for: Direct visualization of interstitial flow distribution in aortic walls
Source: Sci Rep. 2022 Mar 30;12:5381. doi: 10.1038/s41598-022-09304-8 (PMC8969162; doi:10.1038/s41598-022-09304-8)
Supplement: Supplementary file 1 — Supplementary Information 1. [file 41598_2022_9304_MOESM1_ESM.xlsx]

## Sheet: All data of v & k
N = 1				All Data											N = 1				All Data
Intraluminal pressure loading (mmHg)		Flow velocity (µm/s)		Intraluminal pressure loading (mmHg)	Flow velocity (µm/s)	mean v	SD								Intraluminal pressure loading (mmHg)		Diffusion coefficient (µm^2/s)		Intraluminal pressure loading (mmHg)	Diffusion coefficient (µm^2/s)	mean k	SD
40	v1	0.266683		40	0.266683	0.225055	0.159124								40	v1	0.190427		40	0.190427	0.241264	0.175799
40	v2	0.0494104		40	0.0494104										40	v2	0.116882		40	0.116882
80	v1	0.299296		40	0.271484										80	v1	0.406846		40	0.348272
80	v2	0.0405979		40	0.282343										80	v2	0.0808958		40	0.288403
120	v1	0.407957		40	0.17517										120	v1	0.132553		40	0.18167
120	v2	0.300274		40	0.472892										120	v2	0.408738		40	0.546251
160	v1	0.747448		40	0.517097										160	v1	1.36704		40	0.537717
160	v2	0.947798		40	0.109856										160	v2	1.18806		40	0.0754747
				40	0.0601999														40	0.119079
N = 2				40	0.0560757										N = 2				40	0.161398
Intraluminal pressure loading (mmHg)		Flow velocity (µm/s)		40	0.0898752										Intraluminal pressure loading (mmHg)		Diffusion coefficient (µm^2/s)		40	0.0423685
40	v1	0.271484		40	0.183402										40	v1	0.348272		40	0.0835855
40	v2	0.282343		40	0.391225										40	v2	0.288403		40	0.4449
80	v1	0.401831		80	0.299296	0.339042	0.145925								80	v1	0.597295		80	0.406846	0.405454	0.217138
120	v1	0.0895184		80	0.0405979										120	v1	0.167562		80	0.0808958
160	v1	0.170508		80	0.401831										160	v1	0.0264593		80	0.597295
				80	0.404973														80	0.374207
N = 3				80	0.203535										N = 3				80	0.115621
Intraluminal pressure loading (mmHg)		Flow velocity (µm/s)		80	0.339541										Intraluminal pressure loading (mmHg)		Diffusion coefficient (µm^2/s)		80	0.442982
40	v1	0.17517		80	0.284403										40	v1	0.18167		80	0.189778
40	v2	0.472892		80	0.575732										40	v2	0.546251		80	0.555631
40	v3	0.517097		80	0.453036										40	v3	0.537717		80	0.570286
40	v4	0.109856		80	0.38747										40	v4	0.0754747		80	0.721002
80	v1	0.404973		120	0.407957	0.397116	0.233326								80	v1	0.374207		120	0.132553	0.353394	0.291767
80	v2	0.203535		120	0.300274										80	v2	0.115621		120	0.408738
80	v3	0.339541		120	0.0895184										80	v3	0.442982		120	0.167562
120	v1	0.17536		120	0.17536										120	v1	0.0711057		120	0.0711057
120	v2	0.407808		120	0.407808										120	v2	0.478502		120	0.478502
120	v3	0.288067		120	0.288067										120	v3	0.13513		120	0.13513
160	v1	0.403119		120	0.399297										160	v1	0.0710328		120	0.342055
160	v2	0.227146		120	0.442679										160	v2	0.211672		120	0.189663
160	v3	0.181859		120	0.987754										160	v3	0.238728		120	1.09131
				120	0.322208														120	0.299279
N = 4				120	0.547353										N = 4				120	0.571438
Intraluminal pressure loading (mmHg)		Flow velocity (µm/s)		160	0.747448	0.404389	0.26886								Intraluminal pressure loading (mmHg)		Diffusion coefficient (µm^2/s)		160	1.36704	0.563274	0.473761
40	v1	0.0601999		160	0.947798										40	v1	0.119079		160	1.18806
40	v2	0.0560757		160	0.170508										40	v2	0.161398		160	0.0264593
40	v3	0.0898752		160	0.40418										40	v3	0.0423685		160	0.0710328
80	v1	0.284403		160	0.227146										80	v1	0.189778		160	0.211672
80	v2	0.575732		160	0.181859										80	v2	0.555631		160	0.238728
120	v1	0.399297		160	0.59148										120	v1	0.342055		160	0.983764
120	v2	0.442679		160	0.216979										120	v2	0.189663		160	0.539436
120	v3	0.987754		160	0.276668										120	v3	1.09131		160	0.362493
160	v1	0.59148		160	0.279822										160	v1	0.983764		160	0.644055
160	v2	0.216979													160	v2	0.539436
160	v3	2.77854		mean	0.334734										160	v3	2.84789		mean	0.379797
				AD	0.212317														AD	0.315008
N = 5															N = 5
Intraluminal pressure loading (mmHg)		Flow velocity (µm/s)													Intraluminal pressure loading (mmHg)		Diffusion coefficient (µm^2/s)
40	v1	0.183402													40	v1	0.0835855
40	v2	0.391225													40	v2	0.4449
80	v1	0.453036													80	v1	0.570286
80	v2	0.38747													80	v2	0.721002
120	v1	0.322208													120	v1	0.299279
120	v2	0.547353													120	v2	0.571438
160	v1	0.276668													160	v1	0.362493
160	v2	0.279822													160	v2	0.644055
								間質流速比較 (実験値 vs 計算値)
Calculation value (Tada and Tarbell, 2000の式から)			Vessel wall thickness	80 mmHg	120 mmHg	160 mmHg
内圧 (mmHg)	流速 (µm/s)		40 mmHg	115	115	145
40	0.0396962		110	95	85	80
80	0.0907651		115	100	95	95
120	0.141167		125	100	70	90
160	0.199241		125	80	90	80
			120	90	90	80
			95	100	110	85
			110	115	110	95
			110	100	120	70
			125	105	105	90
			120	125	95	115
			130
			125
			110	102.273	98.6364	93.1818
		Average (µm)	116.923

## Sheet: Wall Thickness
Intraluminal pressure loading (mmHg)	Start wall thickness (µm)	End wall thickness (µm)	Average wall thickness (Start and End, µm)				Intraluminal pressure loading (mmHg)	Start wall thickness (µm)	Start wall thickness SD (µm)	End wall thickness (µm)	End wall thickness SD (µm)					Intraluminal pressure loading (mmHg)	Average wall thickness (Start and End, µm)
40	42.2	42.6	42.4		43	37	40	47.6692	5.12516	48.1154	5.24593					37	42.4
40	56.3	54.2	55.25		83	77	80	40.28	5.82233	39.83	5.51524					40	55.25		内圧と壁厚間の近似直線
40	54.2	54.6	54.4		123	117	120	39.3273	5.66288	39.7818	5.33401					43	54.4		0	49.8
40	47.6	47.6	47.6		163	157	160	37.83	8.15312	37.96	8.5014					37	47.6		40	46.36
40	48.4	50.1	49.25													40	49.25		200	32.6
40	37.3	36.8	37.05													43	37.05
40	43.5	43.5	43.5													37	43.5
40	43.5	43.5	43.5													40	43.5
40	50.5	50.5	50.5													43	50.5
40	47.6	47.6	47.6													37	47.6
40	51.3	53	52.15													40	52.15
40	49.7	51.8	50.75													43	50.75
40	47.6	49.7	48.65													37	48.65
80	48	44.7	46.35													77	46.35
80	48	48.4	48.2													80	48.2
80	41	41.4	41.2													83	41.2
80	37.7	37.7	37.7													77	37.7
80	30.6	29.8	30.2													80	30.2
80	33.1	33.1	33.1													83	33.1
80	40.6	41	40.8													77	40.8
80	45.1	43.5	44.3													80	44.3
80	37.3	37.3	37.3													83	37.3
80	41.4	41.4	41.4													77	41.4
120	47.2	46.8	47													117	47
120	39.7	39.7	39.7													120	39.7
120	38.9	38.9	38.9													123	38.9
120	28.2	29.8	29													117	29
120	35.6	35.2	35.4													120	35.4
120	33.9	34.4	34.15													123	34.15
120	41.4	42.2	41.8													117	41.8
120	43.1	43.9	43.5													120	43.5
120	47.6	47.6	47.6													123	47.6
120	39.7	40.2	39.95													117	39.95
120	37.3	38.9	38.1													120	38.1
160	57.1	57.5	57.3													157	57.3
160	33.5	33.1	33.3													160	33.3
160	41.4	42.2	41.8													163	41.8
160	33.9	34.8	34.35													157	34.35
160	33.1	33.1	33.1													160	33.1
160	30.6	30.6	30.6													163	30.6
160	31.1	29.8	30.45													157	30.45
160	37.3	37.3	37.3													160	37.3
160	35.2	35.2	35.2													157	35.2
160	45.1	46	45.55													160	45.55
		mean	41.7545
		AD	7.23411

## Sheet: Local v
		Flow velocity (µm/s)							Average flow velocity (µm/s)							SD flow velocity (µm/s)
		EL 1st	SML 1st	EL 2nd	SML 2nd	EL 3rd	SML 3rd	Whole	0.8	1.8	2.8	3.8	4.8	5.8	6.8	0.8	1.8	2.8	3.8	4.8	5.8	6.8
40 mmHg	190524_v1	-0.0520142	0.256953	0.57699	0.556089	0.15404	0.149057	0.266683	0.194918	0.481702	0.079588	0.220369	0.0822092	0.170729	0.225055	0.240492	0.370745	0.198571	0.154998	0.114353	0.176306	0.159124	0.240492
	190524_v2	0.159552	0.0689493	-0.0793032	0.142552	-0.0376282	0.0806954	0.0494104															0.370745
	190609_v1	0.0223442	0.704549	0.0246123	0.346215	0.308057	0.160264	0.271484															0.198571
	190609_v2	-0.13335	0.486261	-0.0228475	0.189805	-0.0658176	0.0789565	0.282343															0.154998
	190615_v1	0.199433	0.346658	-0.111157	0.454112	-0.0813658	0.385298	0.17517															0.114353
	190615_v2	0.501322	0.638567	0.369695	0.254477	0.0862396	0.332721	0.472892															0.176306
	190615_v3	0.344039	0.102293	0.145144	0.192579	0.21716	-0.0793307	0.517097															0.159124
	190615_v4	-0.0516263	0.359685	0.0203436	0.155362	0.0701593	0.100412	0.109856
	190629_v1	0.0722828	0.300937	0.0217993	0.0549215	0.00389023	0.0327289	0.0601999
	190629_v2	0.25	0.926522	0.150325	-0.015033	0.146412	-0.00883153	0.0560757
	190629_v3	0.0767615	0.471473	0.0734069	0.220081	0.115682	0.128874	0.0898752
	190707_v1	0.568913	0.18957	-0.127093	0.133414	0.0131165	0.308123	0.183402
	190707_v2	0.576277	1.40971	-0.007271	0.180218	0.138773	0.550504	0.391225
80 mmHg	190524_v1	0.230543	0.975124	0.324094	0.307799	0.135753	0.338991	0.299296	0.19454	0.373239	0.0447556	0.213654	0.11639	0.138919	0.339042	0.369178	0.45493	0.201077	0.141024	0.134685	0.160603	0.145925	0.369178
	190524_v2	-0.19553	0.37713	-0.12235	0.179132	-0.066014	0.159765	0.0405979															0.45493
	190609_v1	0.0790931	0.165173	0.111119	0.277834	0.120766	0.0983664	0.401831															0.201077
	190615_v1	0.101921	0.134133	0.0527693	0.260371	0.140031	0.0829079	0.404973															0.141024
	190615_v2	0.0925584	0.407637	0.085235	-0.0339421	0.107575	-0.0682342	0.203535															0.134685
	190615_v3	-0.161746	0.233532	0.116838	0.206789	0.0500546	-0.0680826	0.339541															0.160603
	190629_v1	0.85555	-0.606317	0.16183	0.00648068	0.152492	0.0320276	0.284403															0.145925
	190629_v2	-0.158251	0.405903	-0.358033	0.197738	-0.0917351	0.427253	0.575732
	190707_v1	0.773049	0.918401	0.225905	0.293099	0.36623	0.211797	0.453036
	190707_v2	0.32821	0.721674	-0.149852	0.441244	0.248749	0.174397	0.38747
120 mmHg	190524_v1	0.527408	0.548676	0.210009	0.181751	0.180023	0.344994	0.407957	0.17711	0.557527	0.0756739	0.131909	0.0946202	0.179884	0.397116	0.420522	0.342213	0.191092	0.125887	0.183071	0.188577	0.233326	0.420522
	190524_v2	-0.299634	0.429571	-0.205437	0.201461	0.133576	0.109687	0.300274															0.342213
	190609_v1	0.0360719	0.625757	0.0295201	0.124501	0.038481	0.0123897	0.0895184															0.191092
	190615_v1	-0.0674242	0.144328	-0.103129	0.162575	0.118424	0.26654	0.17536															0.125887
	190615_v2	0.195559	0.183065	-0.0779313	0.0347438	-0.111494	0.0981515	0.407808															0.183071
	190615_v3	-0.497351	0.725576	0.159106	0.285114	-0.0446561	0.163361	0.288067															0.188577
	190629_v1	0.0340931	0.28107	0.0218741	0.0628569	-0.124338	0.175586	0.399297															0.233326
	190629_v2	0.0370696	0.300989	0.017459	0.19689	-0.0324364	0.134809	0.442679
	190629_v3	0.772273	1.24567	0.510224	-0.178704	0.514936	0.251123	0.987754
	190707_v1	0.357209	0.661333	0.159815	0.240146	0.139676	-0.157631	0.322208
	190707_v2	0.852938	0.986762	0.110904	0.139661	0.228631	0.579716	0.547353
160 mmHg	190524_v1	0.598825	1.73316	0.500148	0.71242	0.218189	0.172289	0.747448	0.0495668	0.677199	0.104262	0.155955	0.118364	0.0568205	0.404389	0.452429	0.434793	0.191312	0.258936	0.167565	0.164148	0.26886	0.452429
	190524_v2	0.546488	0.940215	0.298424	-0.305096	0.48085	-0.292389	0.947798															0.434793
	190609_v1	-0.0690694	0.217505	-0.000856971	0.0381595	-0.0470097	0.037836	0.170508															0.191312
	190615_v1	-0.346037	0.480046	0.147982	0.128035	0.102165	-0.150896	0.40418															0.258936
	190615_v2	0.070826	0.349707	0.00666011	0.0955588	0.0409739	0.164165	0.227146															0.167565
	190615_v3	-0.242809	0.473145	-0.0917871	0.288873	0.0121798	0.201887	0.181859															0.164148
	190629_v1	0.158549	0.813704	0.132749	0.265472	0.241337	0.196234	0.59148															0.26886
	190629_v2	-0.715941	0.587272	-0.0934296	0.00740206	-0.0966665	0.0022965	0.216979
	190707_v1	0.672231	0.78314	0.19785	0.23865	0.166272	0.0943394	0.276668
	190707_v2	-0.177396	0.394094	-0.0551232	0.0900712	0.0653489	0.142443	0.279822
	…No significant correlation between a' and b'
	…Negative significant correlation between a' and b'

## Sheet: v and d
			Distance from IEL D (pixel)							Normalized distance from IEL d							Flow velocity v (µm/s)										…No significant correlation between a' and b'
			EL1	SML1	EL2	SML2	EL3	SML3	Whole	EL1	SML1	EL2	SML2	EL3	SML3	Whole	EL1	SML1	EL2	SML2	EL3	SML3	Whole				…No significant correlation between a' and b' (for whole thickness)
	40 mmHg	190524_v1	0	10	22	33.5	43.5	55.5	79	0	0.126582	0.278481	0.424051	0.550633	0.702532	1		0.256953	0.57699	0.556089	0.15404	0.149057	0.266683				…Negative significant correlation between a' and b'
		190524_v2	0	9.5	20.5	33	45	56.5	86	0	0.110465	0.238372	0.383721	0.523256	0.656977	1	0.159552	0.0689493		0.142552		0.0806954	0.0494104
		190609_v1	0	9.5	25	34	45.5	59.5	98	0	0.0969388	0.255102	0.346939	0.464286	0.607143	1		0.704549		0.346215	0.308057	0.160264	0.271484
		190609_v2	0	15.5	31.5	41.5	55	64	98	0	0.158163	0.321429	0.423469	0.561224	0.653061	1		0.486261		0.189805		0.0789565	0.282343			v	…Interstitial flow velocity
		190615_v1	0	10.5	23	36.5	49	60.5	86	0	0.122093	0.267442	0.424419	0.569767	0.703488	1	0.199433	0.346658		0.454112		0.385298	0.17517			d	…Normalized distance from IEL
		190615_v2	0	8.5	19.5	27	36	46	71	0	0.119718	0.274648	0.380282	0.507042	0.647887	1	0.501322	0.638567	0.369695	0.254477		0.332721	0.472892
		190615_v3	0	11	20	29.5	40.5	51.5	85	0	0.129412	0.235294	0.347059	0.476471	0.605882	1	0.344039	0.102293	0.145144	0.192579	0.21716		0.517097
		190615_v4	0	10.5	22.5	29.5	39	45	71	0	0.147887	0.316901	0.415493	0.549296	0.633803	1		0.359685	0.0203436	0.155362	0.0701593	0.100412	0.109856
		190629_v1	0	10.5	24	31.5	42	50.5	100	0	0.105	0.24	0.315	0.42	0.505	1	0.0722828	0.300937		0.0549215		0.0327289	0.0601999
		190629_v2	0	9.5	23	30.5	40.5	48.5	98	0	0.0969388	0.234694	0.311224	0.413265	0.494898	1	0.25	0.926522	0.150325		0.146412		0.0560757
		190629_v3	0	7	16	23	30	37	104	0	0.0673077	0.153846	0.221154	0.288462	0.355769	1	0.0767615	0.471473	0.0734069	0.220081	0.115682	0.128874	0.0898752
		190707_v1	0	14.5	29.5	43.5	52.5	64.5	93	0	0.155914	0.317204	0.467742	0.564516	0.693548	1	0.568913	0.18957		0.133414		0.308123	0.183402		AVERAGE	SML1	SML2	SML3
		190707_v2	0	15.5	33	42	53.5	66.5	87	0	0.178161	0.37931	0.482759	0.614943	0.764368	1	0.576277	1.40971		0.180218	0.138773	0.550504	0.391225		40	0.481702	0.239985	0.209785
	80 mmHg	190524_v1	0	12	23.5	35.5	48.5	58	94	0	0.12766	0.25	0.37766	0.515957	0.617021	1	0.230543	0.975124	0.324094	0.307799	0.135753	0.338991	0.299296		80	0.482079	0.270501	0.190688
		190524_v2	0	10	22	31	40	50	88	0	0.113636	0.25	0.352273	0.454545	0.568182	1		0.37713		0.179132		0.159765	0.0405979		120	0.557527	0.16297	0.235996
		190609_v1	0	10.5	23	30.5	40	47	77	0	0.136364	0.298701	0.396104	0.519481	0.61039	1	0.0790931	0.165173	0.111119	0.277834	0.120766	0.0983664	0.401831		160	0.677199	0.232155	0.14417
		190615_v1	0	10	19	29.5	41	48	71	0	0.140845	0.267606	0.415493	0.577465	0.676056	1	0.101921	0.134133	0.0527693	0.260371	0.140031	0.0829079	0.404973
		190615_v2	0	8	18	25	32	38	60	0	0.133333	0.3	0.416667	0.533333	0.633333	1	0.0925584	0.407637	0.085235		0.107575		0.203535		SD	SML1	SML2	SML3
		190615_v3	0	8	18	25.5	36	44	63	0	0.126984	0.285714	0.404762	0.571429	0.698413	1		0.233532	0.116838	0.206789	0.0500546		0.339541		40 mmHg	0.370745	0.144052	0.161696
		190629_v1	0	7	16	24	34	42	74	0	0.0945946	0.216216	0.324324	0.459459	0.567568	1	0.85555		0.16183		0.152492	0.0320276	0.284403		80 mmHg	0.315537	0.0835919	0.133597
		190629_v2	0	10.5	19	25	32	42.5	86	0	0.122093	0.22093	0.290698	0.372093	0.494186	1		0.405903		0.197738		0.427253	0.575732		120 mmHg	0.342213	0.0762656	0.152194
		190629_v3	0	7	17	26.5	37	44.5	76	0	0.0921053	0.223684	0.348684	0.486842	0.585526	1									160 mmHg	0.434793	0.214591	0.0591965
		190707_v1	0	13.5	29	39.5	53	62.5	73	0	0.184932	0.39726	0.541096	0.726027	0.856164	1	0.773049	0.918401	0.225905	0.293099	0.36623	0.211797	0.453036
		190707_v2	0	12.5	28	38.5	52.5	63	73	0	0.171233	0.383562	0.527397	0.719178	0.863014	1	0.32821	0.721674		0.441244	0.248749	0.174397	0.38747		N	SML1	SML2	SML3
	120 mmHg	190524_v1	0	10	23	34	48	57	94	0	0.106383	0.244681	0.361702	0.510638	0.606383	1	0.527408	0.548676	0.210009	0.181751	0.180023	0.344994	0.407957		40 mmHg	13	12	11
		190524_v2	0	7	16	26	35	42	49	0	0.142857	0.326531	0.530612	0.714286	0.857143	1		0.429571		0.201461	0.133576	0.109687	0.300274		80 mmHg	9	8	8
		190609_v1	0	9.5	21	27	36	44	72	0	0.131944	0.291667	0.375	0.5	0.611111	1	0.0360719	0.625757		0.124501	0.038481		0.0895184		120 mmHg	11	10	9
		190615_v1	0	8	18	27.5	37	45	53	0	0.150943	0.339623	0.518868	0.698113	0.849057	1		0.144328		0.162575	0.118424	0.26654	0.17536		160 mmHg	10	8	7
		190615_v2	0	8	20	29	37	44	54	0	0.148148	0.37037	0.537037	0.685185	0.814815	1	0.195559	0.183065		0.0347438		0.0981515	0.407808
		190615_v3	0	8.5	46	23	32	41	60	0	0.141667	0.766667	0.383333	0.533333	0.683333	1		0.725576	0.159106	0.285114		0.163361	0.288067
		190629_v1	0	7.5	18	24	33	40	81	0	0.0925926	0.222222	0.296296	0.407407	0.493827	1		0.28107		0.0628569		0.175586	0.399297
		190629_v2	0	8.5	20	26.5	36	40	81	0	0.104938	0.246914	0.32716	0.444444	0.493827	1	0.0370696	0.300989		0.19689		0.134809	0.442679
		190629_v3	0	6	17	24	33	40.5	93	0	0.0645161	0.182796	0.258065	0.354839	0.435484	1	0.772273	1.24567	0.510224		0.514936	0.251123	0.987754
		190707_v1	0	13.5	30	38.5	47	56.5	65	0	0.207692	0.461538	0.592308	0.723077	0.869231	1	0.357209	0.661333	0.159815	0.240146	0.139676		0.322208
		190707_v2	0	11.5	27	32	41	49	69	0	0.166667	0.391304	0.463768	0.594203	0.710145	1	0.852938	0.986762	0.110904	0.139661	0.228631	0.579716	0.547353
	160 mmHg	190524_v1	0	14	29	41	57	69	111	0	0.126126	0.261261	0.369369	0.513514	0.621622	1	0.598825	1.73316	0.500148	0.71242	0.218189	0.172289	0.747448
		190524_v2	0	8	18	26	33	39	57	0	0.140351	0.315789	0.45614	0.578947	0.684211	1	0.546488	0.940215	0.298424		0.48085		0.947798
		190609_v1	0	8.5	18	25	33	41	69	0	0.123188	0.26087	0.362319	0.478261	0.594203	1		0.217505		0.0381595		0.037836	0.170508
		190615_v1	0	9	21.5	30	38	45	62	0	0.145161	0.346774	0.483871	0.612903	0.725806	1		0.480046	0.147982	0.128035	0.102165		0.40418
		190615_v2	0	9.5	22	29.5	38	47	56	0	0.169643	0.392857	0.526786	0.678571	0.839286	1	0.070826	0.349707		0.0955588	0.0409739	0.164165	0.227146
		190615_v3	0	9.5	19	26	32	38	56	0	0.169643	0.339286	0.464286	0.571429	0.678571	1		0.473145		0.288873		0.201887	0.181859
		190629_v1	0	6.5	15	20	28	31	63	0	0.103175	0.238095	0.31746	0.444444	0.492063	1	0.158549	0.813704	0.132749	0.265472	0.241337	0.196234	0.59148
		190629_v2	0	7	16	26.5	38	44	62	0	0.112903	0.258065	0.427419	0.612903	0.709677	1		0.587272					0.216979
		190629_v3	0	5	12	16	21	25	50	0	0.1	0.24	0.32	0.42	0.5	1
		190707_v1	0	10.5	26.5	35	44.5	53	60	0	0.175	0.441667	0.583333	0.741667	0.883333	1	0.672231	0.78314	0.19785	0.23865	0.166272	0.0943394	0.276668
		190707_v2	0	11.5	26.5	33.5	45	55	67	0	0.171642	0.395522	0.5	0.671642	0.820896	1		0.394094		0.0900712		0.142443	0.279822
																													40 mmHg			80 mmHg			120 mmHg			160 mmHg
																													t p			t p			t p			t p
																													1:2 2.0401235 0.10273784			1:2 1.154701 0.48043258			1:2 3.0983867 0.005523808			1:2 2.7544223 0.016206592
																													1:3 2.1146839 0.08685539			1:3 2.116951 0.08640512			1:3 2.5451195 0.029407988			1:3 3.4156503 0.001841011
																													2:3 0.9847319 0.58652522			2:3 1.575315 0.25634354			2:3 0.7760122 0.717782923			2:3 0.6370704 0.799658387
																		EL + SML
			Normalized distance from IEL d							Flow velocity v (µm)								40 mmHg		80 mmHg		120 mmHg		160 mmHg
			EL1	SML1	EL2	SML2	EL3	SML3	Whole	EL1	SML1	EL2	SML2	EL3	SML3	Whole		d	v	d	v	d	v	d	v
	40 mmHg	190524_v1		0.126582	0.278481	0.424051	0.550633	0.702532	1		0.256953	0.57699	0.556089	0.15404	0.149057	0.266683				0	0.230543	0	0.527408	0	0.598825	←EL 1st
		190524_v2	0	0.110465		0.383721		0.656977	1	0.159552	0.0689493		0.142552		0.0806954	0.0494104		0	0.159552					0	0.546488
		190609_v1		0.0969388		0.346939	0.464286	0.607143	1		0.704549		0.346215	0.308057	0.160264	0.271484				0	0.0790931	0	0.0360719
		190609_v2		0.158163		0.423469		0.653061	1		0.486261		0.189805		0.0789565	0.282343				0	0.101921
		190615_v1	0	0.122093		0.424419		0.703488	1	0.199433	0.346658		0.454112		0.385298	0.17517		0	0.199433	0	0.0925584	0	0.195559	0	0.070826
		190615_v2	0	0.119718	0.274648	0.380282		0.647887	1	0.501322	0.638567	0.369695	0.254477		0.332721	0.472892		0	0.501322
		190615_v3	0	0.129412	0.235294	0.347059	0.476471		1	0.344039	0.102293	0.145144	0.192579	0.21716		0.517097		0	0.344039	0	0.85555			0	0.158549
		190615_v4		0.147887	0.316901	0.415493	0.549296	0.633803	1		0.359685	0.0203436	0.155362	0.0701593	0.100412	0.109856						0	0.0370696
		190629_v1	0	0.105		0.315		0.505	1	0.0722828	0.300937		0.0549215		0.0327289	0.0601999		0	0.0722828			0	0.772273
		190629_v2	0	0.0969388	0.234694		0.413265		1	0.25	0.926522	0.150325		0.146412		0.0560757		0	0.25	0	0.773049	0	0.357209	0	0.672231
		190629_v3	0	0.0673077	0.153846	0.221154	0.288462	0.355769	1	0.0767615	0.471473	0.0734069	0.220081	0.115682	0.128874	0.0898752		0	0.0767615	0	0.32821	0	0.852938
		190707_v1	0	0.155914		0.467742		0.693548	1	0.568913	0.18957		0.133414		0.308123	0.183402		0	0.568913	0.12766	0.975124	0.106383	0.548676	0.126126	1.73316	←SML 1st
		190707_v2	0	0.178161		0.482759	0.614943	0.764368	1	0.576277	1.40971		0.180218	0.138773	0.550504	0.391225		0	0.576277	0.113636	0.37713	0.142857	0.429571	0.140351	0.940215
	80 mmHg	190524_v1	0	0.12766	0.25	0.37766	0.515957	0.617021	1	0.230543	0.975124	0.324094	0.307799	0.135753	0.338991	0.299296		0.126582	0.256953	0.136364	0.165173	0.131944	0.625757	0.123188	0.217505
		190524_v2		0.113636		0.352273		0.568182	1		0.37713		0.179132		0.159765	0.0405979		0.110465	0.0689493	0.140845	0.134133	0.150943	0.144328	0.145161	0.480046
		190609_v1	0	0.136364	0.298701	0.396104	0.519481	0.61039	1	0.0790931	0.165173	0.111119	0.277834	0.120766	0.0983664	0.401831		0.0969388	0.704549	0.133333	0.407637	0.148148	0.183065	0.169643	0.349707
		190615_v1	0	0.140845	0.267606	0.415493	0.577465	0.676056	1	0.101921	0.134133	0.0527693	0.260371	0.140031	0.0829079	0.404973		0.158163	0.486261	0.126984	0.233532	0.141667	0.725576	0.169643	0.473145
		190615_v2	0	0.133333	0.3		0.533333		1	0.0925584	0.407637	0.085235		0.107575		0.203535		0.122093	0.346658			0.0925926	0.28107	0.103175	0.813704
		190615_v3		0.126984	0.285714	0.404762	0.571429		1		0.233532	0.116838	0.206789	0.0500546		0.339541		0.119718	0.638567	0.122093	0.405903	0.104938	0.300989	0.112903	0.587272
		190629_v1	0		0.216216		0.459459	0.567568	1	0.85555		0.16183		0.152492	0.0320276	0.284403		0.129412	0.102293			0.0645161	1.24567
		190629_v2		0.122093		0.290698		0.494186	1		0.405903		0.197738		0.427253	0.575732		0.147887	0.359685	0.184932	0.918401	0.207692	0.661333	0.175	0.78314
		190629_v3																0.105	0.300937	0.171233	0.721674	0.166667	0.986762	0.171642	0.394094
		190707_v1	0	0.184932	0.39726	0.541096	0.726027	0.856164	1	0.773049	0.918401	0.225905	0.293099	0.36623	0.211797	0.453036		0.0969388	0.926522	0.25	0.324094	0.244681	0.210009	0.261261	0.500148	←EL 2nd
		190707_v2	0	0.171233		0.527397	0.719178	0.863014	1	0.32821	0.721674		0.441244	0.248749	0.174397	0.38747		0.0673077	0.471473					0.315789	0.298424
	120 mmHg	190524_v1	0	0.106383	0.244681	0.361702	0.510638	0.606383	1	0.527408	0.548676	0.210009	0.181751	0.180023	0.344994	0.407957		0.155914	0.18957	0.298701	0.111119
		190524_v2		0.142857		0.530612	0.714286	0.857143	1		0.429571		0.201461	0.133576	0.109687	0.300274		0.178161	1.40971	0.267606	0.0527693			0.346774	0.147982
		190609_v1	0	0.131944		0.375	0.5		1	0.0360719	0.625757		0.124501	0.038481		0.0895184		0.278481	0.57699	0.3	0.085235
		190615_v1		0.150943		0.518868	0.698113	0.849057	1		0.144328		0.162575	0.118424	0.26654	0.17536				0.285714	0.116838	0.766667	0.159106
		190615_v2	0	0.148148		0.537037		0.814815	1	0.195559	0.183065		0.0347438		0.0981515	0.407808				0.216216	0.16183			0.238095	0.132749
		190615_v3		0.141667	0.766667	0.383333		0.683333	1		0.725576	0.159106	0.285114		0.163361	0.288067
		190629_v1		0.0925926		0.296296		0.493827	1		0.28107		0.0628569		0.175586	0.399297						0.182796	0.510224	0.24	0.828669
		190629_v2	0	0.104938		0.32716		0.493827	1	0.0370696	0.300989		0.19689		0.134809	0.442679		0.274648	0.369695	0.39726	0.225905	0.461538	0.159815	0.441667	0.19785
		190629_v3	0	0.0645161	0.182796		0.354839	0.435484	1	0.772273	1.24567	0.510224		0.514936	0.251123	0.987754		0.235294	0.145144			0.391304	0.110904
		190707_v1	0	0.207692	0.461538	0.592308	0.723077		1	0.357209	0.661333	0.159815	0.240146	0.139676		0.322208		0.316901	0.0203436	0.37766	0.307799	0.361702	0.181751	0.369369	0.71242	←SML 2nd
		190707_v2	0	0.166667	0.391304	0.463768	0.594203	0.710145	1	0.852938	0.986762	0.110904	0.139661	0.228631	0.579716	0.547353				0.352273	0.179132	0.530612	0.201461
	160 mmHg	190524_v1	0	0.126126	0.261261	0.369369	0.513514	0.621622	1	0.598825	1.73316	0.500148	0.71242	0.218189	0.172289	0.747448		0.234694	0.150325	0.396104	0.277834	0.375	0.124501	0.362319	0.0381595
		190524_v2	0	0.140351	0.315789		0.578947		1	0.546488	0.940215	0.298424		0.48085		0.947798		0.153846	0.0734069	0.415493	0.260371	0.518868	0.162575	0.483871	0.128035
		190609_v1		0.123188		0.362319		0.594203	1		0.217505		0.0381595		0.037836	0.170508						0.537037	0.0347438	0.526786	0.0955588
		190615_v1		0.145161	0.346774	0.483871	0.612903		1		0.480046	0.147982	0.128035	0.102165		0.40418				0.404762	0.206789	0.383333	0.285114	0.464286	0.288873
		190615_v2	0	0.169643		0.526786	0.678571	0.839286	1	0.070826	0.349707		0.0955588	0.0409739	0.164165	0.227146		0.424051	0.556089			0.296296	0.0628569	0.31746	0.265472
		190615_v3		0.169643		0.464286		0.678571	1		0.473145		0.288873		0.201887	0.181859		0.383721	0.142552	0.290698	0.197738	0.32716	0.19689
		190629_v1	0	0.103175	0.238095	0.31746	0.444444	0.492063	1	0.158549	0.813704	0.132749	0.265472	0.241337	0.196234	0.59148		0.346939	0.346215					0.32	1.08013
		190629_v2		0.112903					1		0.587272					0.216979		0.423469	0.189805	0.541096	0.293099	0.592308	0.240146	0.583333	0.23865
		190629_v3			0.24	0.32	0.42	0.5				0.828669	1.08013	0.892923	0.833598			0.424419	0.454112	0.527397	0.441244	0.463768	0.139661	0.5	0.0900712
		190707_v1	0	0.175	0.441667	0.583333	0.741667	0.883333	1	0.672231	0.78314	0.19785	0.23865	0.166272	0.0943394	0.276668		0.380282	0.254477	0.515957	0.135753	0.510638	0.180023	0.513514	0.218189	←EL 3rd
		190707_v2		0.171642		0.5		0.820896	1		0.394094		0.0900712		0.142443	0.279822		0.347059	0.192579			0.714286	0.133576	0.578947	0.48085
																		0.415493	0.155362	0.519481	0.120766	0.5	0.038481
																		0.315	0.0549215	0.577465	0.140031	0.698113	0.118424	0.612903	0.102165
																				0.533333	0.107575			0.678571	0.0409739
																		0.221154	0.220081	0.571429	0.0500546
																		0.467742	0.133414	0.459459	0.152492			0.444444	0.241337
																		0.482759	0.180218
																		0.550633	0.15404			0.354839	0.514936	0.42	0.892923
																				0.726027	0.36623	0.723077	0.139676	0.741667	0.166272
																		0.464286	0.308057	0.719178	0.248749	0.594203	0.228631
																				0.617021	0.338991	0.606383	0.344994	0.621622	0.172289	←SML 3rd
																				0.568182	0.159765	0.857143	0.109687
																				0.61039	0.0983664			0.594203	0.037836
																		0.476471	0.21716	0.676056	0.0829079	0.849057	0.26654
																		0.549296	0.0701593			0.814815	0.0981515	0.839286	0.164165
																						0.683333	0.163361	0.678571	0.201887
																		0.413265	0.146412	0.567568	0.0320276	0.493827	0.175586	0.492063	0.196234			Cor		-0.248813							Cor		-0.326341
																		0.288462	0.115682	0.494186	0.427253	0.493827	0.134809					P(Cor)		0.0596473							P(Cor)		0.025174
																						0.435484	0.251123	0.5	0.833598			A of Y=AX+B		-0.266098							A of Y=AX+B		-0.306443
																		0.614943	0.138773	0.856164	0.211797			0.883333	0.0943394			B of Y=AX+B		0.370342							B of Y=AX+B		0.3815
																		0.702532	0.149057	0.863014	0.174397	0.710145	0.579716	0.820896	0.142443
																		0.656977	0.0806954
																		0.607143	0.160264
																		0.653061	0.0789565
																		0.703488	0.385298
																		0.647887	0.332721
																		0.633803	0.100412
																		0.505	0.0327289
																		0.355769	0.128874
																		0.693548	0.308123
																		0.764368	0.550504
																												Cor		-0.455179							Cor		-0.452363
																												P(Cor)		0.00101571							P(Cor)		0.00180964
																												A of Y=AX+B		-0.460644							A of Y=AX+B		-0.644506
																												B of Y=AX+B		0.478131							B of Y=AX+B		0.634764
																		SML
																		40 mmHg		80 mmHg		120 mmHg		160 mmHg
																		d	v	d	v	d	v	d	v
																										←EL 1st
																				0.12766	0.975124	0.106383	0.548676	0.126126	1.73316	←SML 1st
																				0.113636	0.37713	0.142857	0.429571	0.140351	0.940215
																		0.126582	0.256953	0.136364	0.165173	0.131944	0.625757	0.123188	0.217505
																		0.110465	0.0689493	0.140845	0.134133	0.150943	0.144328	0.145161	0.480046
																		0.0969388	0.704549	0.133333	0.407637	0.148148	0.183065	0.169643	0.349707
																		0.158163	0.486261	0.126984	0.233532	0.141667	0.725576	0.169643	0.473145
																		0.122093	0.346658			0.0925926	0.28107	0.103175	0.813704
																		0.119718	0.638567	0.122093	0.405903	0.104938	0.300989	0.112903	0.587272
																		0.129412	0.102293			0.0645161	1.24567
																		0.147887	0.359685	0.184932	0.918401	0.207692	0.661333	0.175	0.78314
																		0.105	0.300937	0.171233	0.721674	0.166667	0.986762	0.171642	0.394094
																		0.0969388	0.926522							←EL 2nd
																		0.0673077	0.471473
																		0.155914	0.18957
																		0.178161	1.40971
																				0.37766	0.307799	0.361702	0.181751	0.369369	0.71242	←SML 2nd
																				0.352273	0.179132	0.530612	0.201461
																				0.396104	0.277834	0.375	0.124501	0.362319	0.0381595
																				0.415493	0.260371	0.518868	0.162575	0.483871	0.128035
																						0.537037	0.0347438	0.526786	0.0955588
																				0.404762	0.206789	0.383333	0.285114	0.464286	0.288873
																		0.424051	0.556089			0.296296	0.0628569	0.31746	0.265472
																		0.383721	0.142552	0.290698	0.197738	0.32716	0.19689
																		0.346939	0.346215
																		0.423469	0.189805	0.541096	0.293099	0.592308	0.240146	0.583333	0.23865
																		0.424419	0.454112	0.527397	0.441244	0.463768	0.139661	0.5	0.0900712
																		0.380282	0.254477							←EL 3rd
																		0.347059	0.192579
																		0.415493	0.155362
																		0.315	0.0549215
																		0.221154	0.220081
																		0.467742	0.133414
																		0.482759	0.180218
																				0.617021	0.338991	0.606383	0.344994	0.621622	0.172289	←SML 3rd
																				0.568182	0.159765	0.857143	0.109687
																				0.61039	0.0983664			0.594203	0.037836
																				0.676056	0.0829079	0.849057	0.26654
																						0.814815	0.0981515	0.839286	0.164165
																						0.683333	0.163361	0.678571	0.201887		Cor		-0.326878							Cor		-0.454566
																				0.567568	0.0320276	0.493827	0.175586	0.492063	0.196234		P(Cor)		0.051669							P(Cor)		0.0224381
																				0.494186	0.427253	0.493827	0.134809				A of Y=AX+B		-0.408579							A of Y=AX+B		-0.461536
																						0.435484	0.251123				B of Y=AX+B		0.467518							B of Y=AX+B		0.50233
																				0.856164	0.211797			0.883333	0.0943394
																		0.702532	0.149057	0.863014	0.174397	0.710145	0.579716	0.820896	0.142443
																		0.656977	0.0806954
																		0.607143	0.160264
																		0.653061	0.0789565
																		0.703488	0.385298
																		0.647887	0.332721
																		0.633803	0.100412
																		0.505	0.0327289
																		0.355769	0.128874
																		0.693548	0.308123
																		0.764368	0.550504
																											Cor		-0.484334							Cor		-0.61238
																											P(Cor)		0.0066848							P(Cor)		0.00113873
																											A of Y=AX+B		-0.56281							A of Y=AX+B		-0.928097
																											B of Y=AX+B		0.550704							B of Y=AX+B		0.755819
